# Supplementary material for: The genus Braunsia Kriechbaumer, 1894 from China with description of two new species (Hymenoptera, Braconidae, Agathidinae)
Source: Zookeys. 2017 Oct 3;(705):95–114. doi: 10.3897/zookeys.705.14717 (PMC5674054; doi:10.3897/zookeys.705.14717)
Supplement: XML Treatment for Braunsia antefurcalis [file zookeys.705.14717-treatment1.xml]

<!DOCTYPE tp:taxon-treatment
  PUBLIC "-//TaxonX//DTD Taxonomic Treatment Publishing DTD v0 20100105//EN" "tax-treatment-NSO.dtd">
<tp:taxon-treatment xmlns:tp="http://www.plazi.org/taxpub"><tp:treatment-meta><kwd-group><label>Taxon classification</label><kwd><named-content xmlns:xlink="http://www.w3.org/1999/xlink" content-type="kingdom">Animalia</named-content></kwd><kwd><named-content xmlns:xlink="http://www.w3.org/1999/xlink" content-type="order">Hymenoptera</named-content></kwd><kwd><named-content xmlns:xlink="http://www.w3.org/1999/xlink" content-type="family">Braconidae</named-content></kwd></kwd-group><mixed-citation publication-type="journal"><person-group><name><surname>Tang</surname><given-names>Pu</given-names></name><name><surname>van Achterberg</surname><given-names>Cornelis</given-names></name><name><surname>Chen</surname><given-names>Xue-Xin</given-names></name></person-group><article-title>The genus <italic><tp:taxon-name><tp:taxon-name-part taxon-name-part-type="genus" reg="Braunsia">Braunsia</tp:taxon-name-part></tp:taxon-name></italic> Kriechbaumer, 1894 from China with description of two new species (<tp:taxon-name><tp:taxon-name-part taxon-name-part-type="order">Hymenoptera</tp:taxon-name-part></tp:taxon-name>, <tp:taxon-name><tp:taxon-name-part taxon-name-part-type="family">Braconidae</tp:taxon-name-part></tp:taxon-name>, <tp:taxon-name><tp:taxon-name-part taxon-name-part-type="subfamily">Agathidinae</tp:taxon-name-part></tp:taxon-name>)</article-title><source>Zookeys</source><day>3</day><month>10</month><year>2017</year><volume>2017</volume><issue>705</issue><fpage>95</fpage><lpage>114</lpage><pub-id pub-id-type="doi">10.3897/zookeys.705.14717</pub-id></mixed-citation></tp:treatment-meta><tp:nomenclature><tp:taxon-name>
              <tp:taxon-name-part taxon-name-part-type="genus" reg="Braunsia">Braunsia</tp:taxon-name-part>
              <tp:taxon-name-part taxon-name-part-type="species" reg="antefurcalis">antefurcalis</tp:taxon-name-part>
            </tp:taxon-name><tp:taxon-authority>Watanabe, 1937</tp:taxon-authority><xref ref-type="fig" rid="F1">Figs 1–9</xref><tp:nomenclature-citation-list><tp:nomenclature-citation><tp:taxon-name>
                  <tp:taxon-name-part taxon-name-part-type="genus" reg="Braunsia">Braunsia</tp:taxon-name-part> <tp:taxon-name-part taxon-name-part-type="species" reg="antefurcalis">antefurcalis</tp:taxon-name-part></tp:taxon-name><comment>Watanabe, 1937: 90; <xref ref-type="bibr" rid="B11">Shenefelt 1970</xref>: 370; <xref ref-type="bibr" rid="B2">Belokobylskij 1989</xref>: 67; <xref ref-type="bibr" rid="B8">Sharkey 1996</xref>: 59; 1998: 529; <xref ref-type="bibr" rid="B7">He et al. 2001</xref>: 373.</comment></tp:nomenclature-citation><tp:nomenclature-citation><tp:taxon-name>
                  <tp:taxon-name-part taxon-name-part-type="genus" reg="Braunsia">Braunsia</tp:taxon-name-part> <tp:taxon-name-part taxon-name-part-type="species" reg="romani">romani</tp:taxon-name-part></tp:taxon-name><comment>Shestakov, 1940: 12; <xref ref-type="bibr" rid="B11">Shenefelt 1970</xref>: 375 (syn. by <xref ref-type="bibr" rid="B2">Belokobylskij 1989</xref>).</comment></tp:nomenclature-citation><tp:nomenclature-citation><tp:taxon-name>
                  <tp:taxon-name-part taxon-name-part-type="genus" reg="Braunsia">Braunsia</tp:taxon-name-part> <tp:taxon-name-part taxon-name-part-type="species" reg="graciliventris">graciliventris</tp:taxon-name-part></tp:taxon-name><comment>Belokobylskij, 1989: 70 (syn. by <xref ref-type="bibr" rid="B8">Sharkey 1996</xref>).</comment></tp:nomenclature-citation></tp:nomenclature-citation-list></tp:nomenclature><tp:treatment-sec sec-type="material" id="SECID0EI1AE"><title>Material examined.</title><p>China (<named-content xmlns:xlink="http://www.w3.org/1999/xlink" content-type="dwc:institutional_code" xlink:type="simple">ZJUH</named-content>). Zhejiang prov.: 5♀♀4♂♂, Fengyangshan, 11.VII.1984, Shen Lirong, Nos. 843301, 843302, 843303, 843305, 843306, 843307, 843308, 843309, 843310; 14♀♀18♂♂, same data, but 12.VII.1984, Nos. 843372, 843387, 843373, 843381, 843382, 843392, 843429, 843384, 843383, 843363, 843388, 843389, 843390, 843398, 843376, 843380, 843371, 843369, 843364, 843365, 843379, 843366, 843374, 843385, 843386, 843368, 843367, 843375, 843393, 843394, 843395, 843397; 6♀♀4♂♂, same data, but 13.VII.1984, Nos. 843542, 843553, 843537, 843538, 843547, 843546, 843536, 843551, 843543, 843549, 843550; 2♀♀2♂♂, same data, but 16.VII.1984, Nos. 843670, 843669, 843666, 843672; 3♀♀6♂♂, same data, but 18.VII.1984, Nos. 843752, 843754, 843746, 843748, 843753, 843747, 843744, 843745, 843749; 3♀♀, same data, but 19.VII.1984, Nos. 843767, 843769, 843771; 1♀, same data, but 29.VII.2007, Wang Yiping; 2♀♀4♂♂, Longquan Fengyangshan Fengyangjian, 27.VII.2007, Liu Jinxian, Nos. 200801320, 200801343, 200801347, 200801348, 200801349, 200801350; 1♀, same data, but 30.VII.2007, No. 200802856; 1♀1♂, Qingyuan Baishanzu, 27.V.1993, Wu Hong, Nos. 946490, 946495; 3♀♀, same data, but 21.VIII.1993, Nos. 940639, 940640, 940641; 1♀, same data, but 18.VII.1994, No. 9406817; 1♀, Xitianmushan Xianrending, 27.VII.1998, Zhao Mingshui, No. 993045; 1♀, same data, but 16.VIII.1998, Chen Xuexin, No. 997286. Fujian prov.: 1♀, Dazhulan, 29.VII.1983, Wang Jiashe, No. 854446; 1♀, same data, but 15.VII.1994, Chen Xuexin, No. 941935; 1♂, Wuyishan Huanggangshan, 14.VII.1983, Liu Minghui; 1♀, Wuyishan Tongmu, 14.VII.1994, Cai Ping, No. 943444. Shaanxi prov.: 1♀, Qinling Tiantaishan, 3.IX.1999, Chen Xuexin, No. 991274. Sichuan prov.: 6♀♀13♂♂, Wolong, 20.VII.2006, Wang Yiping; 1♂, Wolong, 21.VII.2006, Wang Yiping. Henan prov.: 1♀, Baotianman, 13–15.VII.1998, Ma Yun, No. 987472; 1♀, same data, but 15.VII.1998, No. 987194. China (SHEM). Zhejiang prov.: 1♂, Qingyuan Baishanzu, 24.VII.1963, Jin Gentao, No. 34021437. Fujian prov.: 1♀, Fengyangshan, 24.VI.1932, No. 34021479. China (<named-content xmlns:xlink="http://www.w3.org/1999/xlink" content-type="dwc:institutional_code" xlink:type="simple">RMNH</named-content>). Zhejiang prov.: 1♀, Fengyangshan, 11.VII.1984, Shen Lirong, No. 843304; 3♀♀1♂, same data, but 12.VII.1984, Nos. 843370, 843377, 843391, 843378; 1♂, same data, but 18.VII.1984, No. 843750.</p><fig id="F1" position="float" orientation="portrait"><label>Figures 1–9.</label><caption><p>
                  <italic><tp:taxon-name><tp:taxon-name-part taxon-name-part-type="genus" reg="Braunsia">Braunsia</tp:taxon-name-part> <tp:taxon-name-part taxon-name-part-type="species" reg="antefurcalis">antefurcalis</tp:taxon-name-part></tp:taxon-name></italic> Watanabe, 1937. ♀, China. <bold>1</bold> habitus, lateral aspect <bold>2</bold> head, dorsal aspect <bold>3</bold> head, front aspect <bold>4</bold> mesosoma, lateral aspect <bold>5</bold> head, lateral aspect <bold>6</bold> fore wing <bold>7</bold> mesosoma, dorsal aspect <bold>8</bold> metasoma, dorsal aspect <bold>9</bold> hind femur and tibia.</p></caption><graphic xmlns:xlink="http://www.w3.org/1999/xlink" xlink:href="zookeys-705-095-g001.jpg" position="float" orientation="portrait" xlink:type="simple" id="oo_159206.jpg"/></fig></tp:treatment-sec><tp:treatment-sec sec-type="remarks" id="SECID0EC3AE"><title>Remarks.</title><p>
              <italic><tp:taxon-name><tp:taxon-name-part taxon-name-part-type="genus" reg="Braunsia">Braunsia</tp:taxon-name-part> <tp:taxon-name-part taxon-name-part-type="species" reg="antefurcalis">antefurcalis</tp:taxon-name-part></tp:taxon-name></italic> is very similar to <italic><tp:taxon-name><tp:taxon-name-part taxon-name-part-type="genus" reg="Braunsia">B.</tp:taxon-name-part> <tp:taxon-name-part taxon-name-part-type="species" reg="guangdong">guangdong</tp:taxon-name-part></tp:taxon-name></italic> sp. n. and <italic><tp:taxon-name><tp:taxon-name-part taxon-name-part-type="genus" reg="Braunsia">B.</tp:taxon-name-part> <tp:taxon-name-part taxon-name-part-type="species" reg="longicoxa">longicoxa</tp:taxon-name-part></tp:taxon-name></italic>. The differences between them are in the lengths of the first tergite, second tergite, and hind femur as well as the colour pattern in face, clypeus, and wing membranes.</p></tp:treatment-sec><tp:treatment-sec sec-type="distribution" id="SECID0EJ4AE"><title>Distribution.</title><p>Oriental and East Palaearctic regions. China (Zhejiang, Fujian, Henan, Sichuan, Shaanxi); Japan; Russia (<xref ref-type="bibr" rid="B16">Yu et al. 2017</xref>).</p></tp:treatment-sec><ref-list><ref id="B11"><mixed-citation xmlns:xlink="http://www.w3.org/1999/xlink" xlink:type="simple">
          <person-group><name name-style="western"><surname>Shenefelt</surname><given-names>RD</given-names></name></person-group> (<year>1970</year>) <article-title><tp:taxon-name><tp:taxon-name-part taxon-name-part-type="family">Braconidae</tp:taxon-name-part></tp:taxon-name> 3 <tp:taxon-name><tp:taxon-name-part taxon-name-part-type="subfamily">Agathidinae</tp:taxon-name-part></tp:taxon-name>.</article-title> <source>Hymenopterorum Catalogus (nova editio) Pars</source> <volume>6</volume>: <fpage>307</fpage>–<lpage>428</lpage>.</mixed-citation></ref><ref id="B2"><mixed-citation xmlns:xlink="http://www.w3.org/1999/xlink" xlink:type="simple">
          <person-group><name name-style="western"><surname>Belokobylskij</surname><given-names>SA</given-names></name></person-group> (<year>1989</year>) <article-title>Revision of the Palaearctic species of the genus <italic><tp:taxon-name><tp:taxon-name-part taxon-name-part-type="genus">Braunsia</tp:taxon-name-part></tp:taxon-name></italic> Kriechbaumer (<tp:taxon-name><tp:taxon-name-part taxon-name-part-type="order">Hymenoptera</tp:taxon-name-part></tp:taxon-name>, <tp:taxon-name><tp:taxon-name-part taxon-name-part-type="family">Braconidae</tp:taxon-name-part></tp:taxon-name>, <tp:taxon-name><tp:taxon-name-part taxon-name-part-type="subfamily">Agathidinae</tp:taxon-name-part></tp:taxon-name>). Trudy Zoologicheskogo Instituta.</article-title> <source>Leningrad</source> <volume>188</volume>: <fpage>58</fpage>–<lpage>72</lpage>.</mixed-citation></ref><ref id="B8"><mixed-citation xmlns:xlink="http://www.w3.org/1999/xlink" xlink:type="simple">
          <person-group><name name-style="western"><surname>Sharkey</surname><given-names>MJ</given-names></name></person-group> (<year>1996</year>) <article-title>The <tp:taxon-name><tp:taxon-name-part taxon-name-part-type="subfamily">Agathidinae</tp:taxon-name-part></tp:taxon-name> (<tp:taxon-name><tp:taxon-name-part taxon-name-part-type="order">Hymenoptera</tp:taxon-name-part></tp:taxon-name>: <tp:taxon-name><tp:taxon-name-part taxon-name-part-type="family">Braconidae</tp:taxon-name-part></tp:taxon-name>) of Japan.</article-title> <source>Bulletin of the National Institute of Agro-Environmental Sciences</source> <volume>13</volume>: <fpage>1</fpage>–<lpage>100</lpage>.</mixed-citation></ref><ref id="B7"><mixed-citation xmlns:xlink="http://www.w3.org/1999/xlink" xlink:type="simple">
          <person-group><name name-style="western"><surname>He</surname><given-names>JH</given-names></name><name name-style="western"><surname>Chen</surname><given-names>XX</given-names></name><name name-style="western"><surname>van Achterberg</surname><given-names>C</given-names></name><name name-style="western"><surname>Ma</surname><given-names>Y</given-names></name></person-group> (<year>2001</year>) Newly recorded species of the subfamily <tp:taxon-name><tp:taxon-name-part taxon-name-part-type="subfamily">Agathidinae</tp:taxon-name-part></tp:taxon-name> from China (<tp:taxon-name><tp:taxon-name-part taxon-name-part-type="order">Hymenoptera</tp:taxon-name-part></tp:taxon-name>: <tp:taxon-name><tp:taxon-name-part taxon-name-part-type="family">Braconidae</tp:taxon-name-part></tp:taxon-name>). Acta Zootaxonomica Sinica 26(3): 373.</mixed-citation></ref><ref id="B16"><mixed-citation xmlns:xlink="http://www.w3.org/1999/xlink" xlink:type="simple">
          <person-group><name name-style="western"><surname>Yu</surname><given-names>DS</given-names></name><name name-style="western"><surname>van Achterberg</surname><given-names>C</given-names></name><name name-style="western"><surname>Horstmann</surname><given-names>K</given-names></name></person-group> (<year>2017</year>) Taxapad 2017: World <tp:taxon-name><tp:taxon-name-part taxon-name-part-type="superfamily">Ichneumonoidea</tp:taxon-name-part></tp:taxon-name> 2016. Nepean, Ontario, Canada. Database on flash-drive: <ext-link xlink:type="simple" ext-link-type="uri" xlink:href="http://www.taxapad.com">www.taxapad.com</ext-link></mixed-citation></ref></ref-list></tp:taxon-treatment>
