# Supplementary material for: The genus Braunsia Kriechbaumer, 1894 from China with description of two new species (Hymenoptera, Braconidae, Agathidinae)
Source: Zookeys. 2017 Oct 3;(705):95–114. doi: 10.3897/zookeys.705.14717 (PMC5674054; doi:10.3897/zookeys.705.14717)
Supplement: XML Treatment for Braunsia fumipennis [file zookeys.705.14717-treatment3.xml]

<!DOCTYPE tp:taxon-treatment
  PUBLIC "-//TaxonX//DTD Taxonomic Treatment Publishing DTD v0 20100105//EN" "tax-treatment-NSO.dtd">
<tp:taxon-treatment xmlns:tp="http://www.plazi.org/taxpub"><tp:treatment-meta><kwd-group><label>Taxon classification</label><kwd><named-content xmlns:xlink="http://www.w3.org/1999/xlink" content-type="kingdom">Animalia</named-content></kwd><kwd><named-content xmlns:xlink="http://www.w3.org/1999/xlink" content-type="order">Hymenoptera</named-content></kwd><kwd><named-content xmlns:xlink="http://www.w3.org/1999/xlink" content-type="family">Braconidae</named-content></kwd></kwd-group><mixed-citation publication-type="journal"><person-group><name><surname>Tang</surname><given-names>Pu</given-names></name><name><surname>van Achterberg</surname><given-names>Cornelis</given-names></name><name><surname>Chen</surname><given-names>Xue-Xin</given-names></name></person-group><article-title>The genus <italic><tp:taxon-name><tp:taxon-name-part taxon-name-part-type="genus" reg="Braunsia">Braunsia</tp:taxon-name-part></tp:taxon-name></italic> Kriechbaumer, 1894 from China with description of two new species (<tp:taxon-name><tp:taxon-name-part taxon-name-part-type="order">Hymenoptera</tp:taxon-name-part></tp:taxon-name>, <tp:taxon-name><tp:taxon-name-part taxon-name-part-type="family">Braconidae</tp:taxon-name-part></tp:taxon-name>, <tp:taxon-name><tp:taxon-name-part taxon-name-part-type="subfamily">Agathidinae</tp:taxon-name-part></tp:taxon-name>)</article-title><source>Zookeys</source><day>3</day><month>10</month><year>2017</year><volume>2017</volume><issue>705</issue><fpage>95</fpage><lpage>114</lpage><pub-id pub-id-type="doi">10.3897/zookeys.705.14717</pub-id></mixed-citation></tp:treatment-meta><tp:nomenclature><tp:taxon-name>
              <tp:taxon-name-part taxon-name-part-type="genus" reg="Braunsia">Braunsia</tp:taxon-name-part>
              <tp:taxon-name-part taxon-name-part-type="species" reg="fumipennis">fumipennis</tp:taxon-name-part>
            </tp:taxon-name><tp:taxon-authority>(Cameron, 1899)</tp:taxon-authority><xref ref-type="fig" rid="F2">Figs 10–18</xref><!--PageBreak--><!--PageBreak--><tp:nomenclature-citation-list><tp:nomenclature-citation><tp:taxon-name>
                  <tp:taxon-name-part taxon-name-part-type="genus" reg="Microdus">Microdus</tp:taxon-name-part> <tp:taxon-name-part taxon-name-part-type="species" reg="fumipennis">fumipennis</tp:taxon-name-part></tp:taxon-name><comment>Cameron, 1899: 96.</comment></tp:nomenclature-citation><tp:nomenclature-citation><tp:taxon-name>
                  <tp:taxon-name-part taxon-name-part-type="genus" reg="Disophrys">Disophrys</tp:taxon-name-part> <tp:taxon-name-part taxon-name-part-type="species" reg="fumipennis">fumipennis</tp:taxon-name-part></tp:taxon-name><comment>: Dover 1925: 40.</comment></tp:nomenclature-citation><tp:nomenclature-citation><tp:taxon-name>
                  <tp:taxon-name-part taxon-name-part-type="genus" reg="Bassus">Bassus</tp:taxon-name-part> <tp:taxon-name-part taxon-name-part-type="species" reg="fumipennis">fumipennis</tp:taxon-name-part></tp:taxon-name><comment>: Thompson 1953: 94.</comment></tp:nomenclature-citation><tp:nomenclature-citation><tp:taxon-name>
                  <tp:taxon-name-part taxon-name-part-type="genus" reg="Braunsia">Braunsia</tp:taxon-name-part> <tp:taxon-name-part taxon-name-part-type="species" reg="fumipennis">fumipennis</tp:taxon-name-part></tp:taxon-name><comment>: Baltazar 1963: 2; <xref ref-type="bibr" rid="B11">Shenefelt 1970</xref>: 373; <xref ref-type="bibr" rid="B3">Bhat and Gupta 1977</xref>: 69; <xref ref-type="bibr" rid="B9">Sharkey and Clutts 2011</xref>: 87.</comment></tp:nomenclature-citation><tp:nomenclature-citation><tp:taxon-name>
                  <tp:taxon-name-part taxon-name-part-type="genus" reg="Braunsia">Braunsia</tp:taxon-name-part> <tp:taxon-name-part taxon-name-part-type="species" reg="pumatica">pumatica</tp:taxon-name-part></tp:taxon-name><comment>van Achterberg &amp; Long, 2010: 45 (syn. by <xref ref-type="bibr" rid="B9">Sharkey and Clutts 2011</xref>).</comment></tp:nomenclature-citation></tp:nomenclature-citation-list></tp:nomenclature><tp:treatment-sec sec-type="material" id="SECID0EPFAG"><title>Material examined.</title><p>Vietnam (<named-content xmlns:xlink="http://www.w3.org/1999/xlink" content-type="dwc:institutional_code" xlink:type="simple">RMNH</named-content>). Holotype of <italic><tp:taxon-name><tp:taxon-name-part taxon-name-part-type="genus" reg="Braunsia">B.</tp:taxon-name-part> <tp:taxon-name-part taxon-name-part-type="species" reg="pumatica">pumatica</tp:taxon-name-part></tp:taxon-name></italic>, ♀, “S. Vietnam: Dak Lak, Chu Yang Sin N.P. Krong K’Mar, Mal. traps 740–900 m, 2–10.vii.2007, C. v. Achterberg &amp; R. de Vries, <named-content xmlns:xlink="http://www.w3.org/1999/xlink" content-type="dwc:institutional_code" xlink:type="simple">RMNH</named-content>’07”. China (<named-content xmlns:xlink="http://www.w3.org/1999/xlink" content-type="dwc:institutional_code" xlink:type="simple">ZJUH</named-content>). Yunnan prov.: 1♂, Xishuangbanna, 30.VII.2003, Xu Zaifu, No. 20055461. China (SHEM). Tibet: 1♀, Motuo Kabu, 7.V.1980, Jin Gentao &amp; Wu Jianyi, No. 34201571.</p><fig id="F2" position="float" orientation="portrait"><label>Figures 10–18.</label><caption><p>
                  <italic><tp:taxon-name><tp:taxon-name-part taxon-name-part-type="genus" reg="Braunsia">Braunsia</tp:taxon-name-part> <tp:taxon-name-part taxon-name-part-type="species" reg="fumipennis">fumipennis</tp:taxon-name-part></tp:taxon-name></italic> (Cameron, 1899). ♀, China. <bold>10</bold> habitus, lateral aspect <bold>11</bold> head, front aspect <bold>12</bold> mesosoma, lateral aspect <bold>13</bold> head, dorsal aspect <bold>14</bold> fore wing <bold>15</bold> head, lateral aspect <bold>16</bold> mesosoma, dorsal aspect <bold>17</bold> metasoma, dorsal aspect <bold>18</bold> hind leg.</p></caption><graphic xmlns:xlink="http://www.w3.org/1999/xlink" xlink:href="zookeys-705-095-g002.jpg" position="float" orientation="portrait" xlink:type="simple" id="oo_159207.jpg"/></fig></tp:treatment-sec><tp:treatment-sec sec-type="remarks" id="SECID0EZHAG"><title>Remarks.</title><p>
              <italic><tp:taxon-name><tp:taxon-name-part taxon-name-part-type="genus" reg="Braunsia">Braunsia</tp:taxon-name-part> <tp:taxon-name-part taxon-name-part-type="species" reg="fumipennis">fumipennis</tp:taxon-name-part></tp:taxon-name></italic> is similar to <italic><tp:taxon-name><tp:taxon-name-part taxon-name-part-type="genus" reg="Braunsia">B.</tp:taxon-name-part> <tp:taxon-name-part taxon-name-part-type="species" reg="pilosa">pilosa</tp:taxon-name-part></tp:taxon-name></italic>, but differs in the the body colour pattern (hind tibia brown; mesosoma black); shorter length of first tergite (2.3 times its apical width); and apical half of first tergite smooth.</p></tp:treatment-sec><tp:treatment-sec sec-type="distribution" id="SECID0EVIAG"><title>Distribution.</title><p>Oriental region. China (Yunnan, Tibet) new record; India; Myanmar; Thailand; Vietnam (<xref ref-type="bibr" rid="B16">Yu et al. 2017</xref>).</p></tp:treatment-sec><ref-list><ref id="B11"><mixed-citation xmlns:xlink="http://www.w3.org/1999/xlink" xlink:type="simple">
          <person-group><name name-style="western"><surname>Shenefelt</surname><given-names>RD</given-names></name></person-group> (<year>1970</year>) <article-title><tp:taxon-name><tp:taxon-name-part taxon-name-part-type="family">Braconidae</tp:taxon-name-part></tp:taxon-name> 3 <tp:taxon-name><tp:taxon-name-part taxon-name-part-type="subfamily">Agathidinae</tp:taxon-name-part></tp:taxon-name>.</article-title> <source>Hymenopterorum Catalogus (nova editio) Pars</source> <volume>6</volume>: <fpage>307</fpage>–<lpage>428</lpage>.</mixed-citation></ref><ref id="B3"><mixed-citation xmlns:xlink="http://www.w3.org/1999/xlink" xlink:type="simple">
          <person-group><name name-style="western"><surname>Bhat</surname><given-names>S</given-names></name><name name-style="western"><surname>Gupta</surname><given-names>VK</given-names></name></person-group> (<year>1977</year>) <article-title>The subfamily <tp:taxon-name><tp:taxon-name-part taxon-name-part-type="subfamily">Agathidinae</tp:taxon-name-part></tp:taxon-name> (<tp:taxon-name><tp:taxon-name-part taxon-name-part-type="order">Hymenoptera</tp:taxon-name-part></tp:taxon-name>, <tp:taxon-name><tp:taxon-name-part taxon-name-part-type="family">Braconidae</tp:taxon-name-part></tp:taxon-name>). Ichneumonologia Orientalis 6.</article-title> <source>Oriental Insects Monograph</source> <volume>6</volume>: <fpage>1</fpage>–<lpage>353</lpage>.</mixed-citation></ref><ref id="B9"><mixed-citation xmlns:xlink="http://www.w3.org/1999/xlink" xlink:type="simple">
          <person-group><name name-style="western"><surname>Sharkey</surname><given-names>MJ</given-names></name><name name-style="western"><surname>Clutts</surname><given-names>SA</given-names></name></person-group> (<year>2011</year>) <article-title>A revision of Thai <tp:taxon-name><tp:taxon-name-part taxon-name-part-type="subfamily">Agathidinae</tp:taxon-name-part></tp:taxon-name> (<tp:taxon-name><tp:taxon-name-part taxon-name-part-type="order">Hymenoptera</tp:taxon-name-part></tp:taxon-name>, <tp:taxon-name><tp:taxon-name-part taxon-name-part-type="family">Braconidae</tp:taxon-name-part></tp:taxon-name>), with descriptions of six new species.</article-title> <source>Journal of <tp:taxon-name><tp:taxon-name-part taxon-name-part-type="order">Hymenoptera</tp:taxon-name-part></tp:taxon-name> Research</source> <volume>22</volume>: <fpage>69</fpage>–<lpage>132</lpage>. <ext-link xlink:type="simple" ext-link-type="doi" xlink:href="10.3897/JHR.22.1299">https://doi.org/10.3897/JHR.22.1299</ext-link></mixed-citation></ref><ref id="B16"><mixed-citation xmlns:xlink="http://www.w3.org/1999/xlink" xlink:type="simple">
          <person-group><name name-style="western"><surname>Yu</surname><given-names>DS</given-names></name><name name-style="western"><surname>van Achterberg</surname><given-names>C</given-names></name><name name-style="western"><surname>Horstmann</surname><given-names>K</given-names></name></person-group> (<year>2017</year>) Taxapad 2017: World <tp:taxon-name><tp:taxon-name-part taxon-name-part-type="superfamily">Ichneumonoidea</tp:taxon-name-part></tp:taxon-name> 2016. Nepean, Ontario, Canada. Database on flash-drive: <ext-link xlink:type="simple" ext-link-type="uri" xlink:href="http://www.taxapad.com">www.taxapad.com</ext-link></mixed-citation></ref></ref-list></tp:taxon-treatment>
