# Supplementary material for: The genus Braunsia Kriechbaumer, 1894 from China with description of two new species (Hymenoptera, Braconidae, Agathidinae)
Source: Zookeys. 2017 Oct 3;(705):95–114. doi: 10.3897/zookeys.705.14717 (PMC5674054; doi:10.3897/zookeys.705.14717)
Supplement: XML Treatment for Braunsia guangdongensis [file zookeys.705.14717-treatment4.xml]

<!DOCTYPE tp:taxon-treatment
  PUBLIC "-//TaxonX//DTD Taxonomic Treatment Publishing DTD v0 20100105//EN" "tax-treatment-NSO.dtd">
<tp:taxon-treatment xmlns:tp="http://www.plazi.org/taxpub"><tp:treatment-meta><kwd-group><label>Taxon classification</label><kwd><named-content xmlns:xlink="http://www.w3.org/1999/xlink" content-type="kingdom">Animalia</named-content></kwd><kwd><named-content xmlns:xlink="http://www.w3.org/1999/xlink" content-type="order">Hymenoptera</named-content></kwd><kwd><named-content xmlns:xlink="http://www.w3.org/1999/xlink" content-type="family">Braconidae</named-content></kwd></kwd-group><mixed-citation publication-type="journal"><person-group><name><surname>Tang</surname><given-names>Pu</given-names></name><name><surname>van Achterberg</surname><given-names>Cornelis</given-names></name><name><surname>Chen</surname><given-names>Xue-Xin</given-names></name></person-group><article-title>The genus <italic><tp:taxon-name><tp:taxon-name-part taxon-name-part-type="genus" reg="Braunsia">Braunsia</tp:taxon-name-part></tp:taxon-name></italic> Kriechbaumer, 1894 from China with description of two new species (<tp:taxon-name><tp:taxon-name-part taxon-name-part-type="order">Hymenoptera</tp:taxon-name-part></tp:taxon-name>, <tp:taxon-name><tp:taxon-name-part taxon-name-part-type="family">Braconidae</tp:taxon-name-part></tp:taxon-name>, <tp:taxon-name><tp:taxon-name-part taxon-name-part-type="subfamily">Agathidinae</tp:taxon-name-part></tp:taxon-name>)</article-title><source>Zookeys</source><day>3</day><month>10</month><year>2017</year><volume>2017</volume><issue>705</issue><fpage>95</fpage><lpage>114</lpage><pub-id pub-id-type="doi">10.3897/zookeys.705.14717</pub-id></mixed-citation></tp:treatment-meta><tp:nomenclature><tp:taxon-name>
              <tp:taxon-name-part taxon-name-part-type="genus" reg="Braunsia">Braunsia</tp:taxon-name-part>
              <tp:taxon-name-part taxon-name-part-type="species" reg="guangdongensis">guangdongensis</tp:taxon-name-part>
              <object-id xmlns:xlink="http://www.w3.org/1999/xlink" content-type="zoobank" xlink:type="simple">http://zoobank.org/B331A16C-C0B0-4BB9-89E3-34C467998D0C</object-id>
            </tp:taxon-name><tp:taxon-status xmlns:xlink="http://www.w3.org/1999/xlink" xlink:type="simple">sp. n.</tp:taxon-status><xref ref-type="fig" rid="F3">Figs 19–27</xref></tp:nomenclature><tp:treatment-sec sec-type="material" id="SECID0ELKAG"><title>Material examined.</title><p>Holotype. ♀, Guangdong prov., Longmen Nankunshan, 14–15.VII.2003, Xu Zaifu, No. 20053640 (<named-content xmlns:xlink="http://www.w3.org/1999/xlink" content-type="dwc:institutional_code" xlink:type="simple">ZJUH</named-content>). Paratypes: 2♂♂, same data, but No. 20053619, 20053641 (<named-content xmlns:xlink="http://www.w3.org/1999/xlink" content-type="dwc:institutional_code" xlink:type="simple">ZJUH</named-content>); 1♀, Guangdong prov., Ruyuan Nanling, 23.VII.2003, Xu Zaifu, No. 20049043 (<named-content xmlns:xlink="http://www.w3.org/1999/xlink" content-type="dwc:institutional_code" xlink:type="simple">ZJUH</named-content>); 1♀, same data, but 18.VII.2003, No. 20049357 (<named-content xmlns:xlink="http://www.w3.org/1999/xlink" content-type="dwc:institutional_code" xlink:type="simple">ZJUH</named-content>); 2♀♀, Guangdong prov., Meizhou Fengxi, 29.VII.2003, Chen Jujian, No. 20048502, 20048677 (<named-content xmlns:xlink="http://www.w3.org/1999/xlink" content-type="dwc:institutional_code" xlink:type="simple">ZJUH</named-content>).</p><fig id="F3" position="float" orientation="portrait"><label>Figures 19–27.</label><caption><p>
                  <italic><tp:taxon-name><tp:taxon-name-part taxon-name-part-type="genus" reg="Braunsia">Braunsia</tp:taxon-name-part> <tp:taxon-name-part taxon-name-part-type="species" reg="guangdongensis">guangdongensis</tp:taxon-name-part></tp:taxon-name></italic> sp. n., ♀, holotype. <bold>19</bold> habitus, lateral aspect <bold>20</bold> head, dorsal aspect <bold>21</bold> head, lateral aspect <bold>22</bold> fore wing <bold>23</bold> mesosoma, lateral aspect <bold>24</bold> head, front aspect <bold>25</bold> mesosoma, dorsal aspect <bold>26</bold> metasoma, dorsal aspect <bold>27</bold> hind leg.</p></caption><graphic xmlns:xlink="http://www.w3.org/1999/xlink" xlink:href="zookeys-705-095-g003.jpg" position="float" orientation="portrait" xlink:type="simple" id="oo_159208.jpg"/></fig></tp:treatment-sec><tp:treatment-sec sec-type="diagnosis" id="SECID0EUMAG"><title>Diagnosis.</title><p>Body black. Antenna, hind coxa and hind femur yellowish brown. Area below face and clypeus ivory. Wing membrane evenly dark brown. Vein cu-a of fore wing antefurcal. Length of hind femur 5.2–5.3 times as long as wide. Length of first tergite 2.7–2.8 times its apical width. Ovipositor sheath ribbon-shaped widened.</p></tp:treatment-sec><tp:treatment-sec sec-type="description" id="SECID0EZMAG"><title>Description.</title><p>Holotype, ♀, length of body 9.0 mm, of fore wing 7.0 mm.</p><p>
              <italic>Head</italic>. Antennal segments 45, length of third segment 1.15 times fourth segment, length of third, fourth and penultimate segments 2.5, 2.2 and 1.7 times their width, respectively; length of maxillary palp 0.7 times height of head; in dorsal view head transverse and 1.3 times as wide as mesoscutum; length of eye 2.2 times temple; POL:OD:OOL = 9:6:13; antennal sockets not tubular; occipital flange sharp; malar space 1.8 times as long as basal width of mandible; face shiny with sparse fine punctures, frons and vertex smooth.</p><p>
              <italic>Mesosoma</italic>. Length of mesosoma 1.5 times its height; subpronope large and deep; side of pronotum smooth; area near lateral carina of mesoscutum crenulate; lateral lobes of mesoscutum almost smooth, sparsely finely punctate anteriorly; middle lobe with sparse fine punctures; notauli deep, smooth; scutellar sulcus 0.5 times as long as dorsal face of scutellum and with one carina; scutellum convex anteriorly, smooth and with long setae; mesopleuron above precoxal sulcus largely smooth; mesopleuron below precoxal sulcus setose, with sparse fine punctures; precoxal sulcus wide, shallow and distinctly crenulate; metapleuron mainly smooth with long setae; propodeum setose, with a strong transverse carina subbasally, rugose posteriorly; spiracle medium-sized, round, 1.8 times as long as wide.</p><p>
              <italic>Wings</italic>. Fore wing: second submarginal cell pentagonal, narrow anteriorly, with rather long ramellus, 0.9 times as long as vein 2-SR (14:15); r:3-SR:SR1 = 8:3:72; 2-SR:3-SR:r-m = 15:3:15; vein cu-a antefurcal. Hind wing: vein 2-SR+M transverse; vein M+CU 0.5 times as long as 1-M; surroundings of cu-a glabrous.</p><p>
              <italic>Legs</italic>. Length of hind femur, tibia and basitarsus 5.2, 9.2 and 5.0 times their width, respectively; hind coxa smooth; hind femur with short and sparse setosity; outer side of apical third of middle tibia with a row of 4 pegs; outer side of apex of hind tibia with a cluster of 6 pegs; length of outer and inner spurs of middle tibia 0.4 and 0.5 times middle basitarsus, respectively; length of outer and inner spurs of hind tibia 0.3 and 0.4 times hind basitarsus.</p><p>
              <italic>Metasoma</italic>. First tergite slender shiny, rugulose near apex, slightly and roundly widened apically; length of first tergite 2.7 times its apical width; dorsal carinae of first tergite divergent and on three-fourths of tergite; second tergite 1.6 times as long as wide apically and with posteriorly diverging striae, apical third of second tergite with transverse furrow; anterior half of third tergite striate and apical half finely granulate; remainder of metasoma smooth, ovipositor sheath wide and ribbon-shaped, as long as fore wing.</p><p>
              <italic>Colour</italic>. Black; malar space, lower part of temple and face laterally narrowly ivory, clypeus, palpi and medial part of face pale yellow; antenna, legs and metasoma yellowish-brown, but tarsi paler than tibiae; wing membrane rather dark brown.</p><p>
              <bold>Male.</bold> Unknown.</p></tp:treatment-sec><tp:treatment-sec sec-type="variation" id="SECID0E1NAG"><title>Variations.</title><p>Vein M+CU of hind wing 0.5–0.6 times as long as 1-M; length of first tergite 2.7–2.8 times its apical width; length of hind femur, tibia and basitarsus 5.2–5.3, 9.0–9.4 and 5.0–5.2 times their width; outer side of apical third of middle tibia with a row of 3–5 pegs; outer side of hind tibial apex with cluster of 67 pegs.</p></tp:treatment-sec><tp:treatment-sec sec-type="distribution" id="SECID0E6NAG"><title>Distribution.</title><p>Oriental region. China (Guangdong).</p></tp:treatment-sec><tp:treatment-sec sec-type="biology" id="SECID0EEOAG"><title>Biology.</title><p>Unknown.</p></tp:treatment-sec><tp:treatment-sec sec-type="remarks" id="SECID0EJOAG"><title>Remarks.</title><p>This new species is very similar to <italic><tp:taxon-name><tp:taxon-name-part taxon-name-part-type="genus" reg="Braunsia">B.</tp:taxon-name-part> <tp:taxon-name-part taxon-name-part-type="species" reg="antefurcalis">antefurcalis</tp:taxon-name-part></tp:taxon-name></italic> Watanabe, but differs in having the first tergite 2.7–2.8 times as long as its apical width; length of hind femur about 5.2–5.3 times as long as its width and area below face and clypeus ivory.</p></tp:treatment-sec><tp:treatment-sec sec-type="etymology" id="SECID0E1OAG"><title>Etymology.</title><p>From “Guangdong”, the province of the type locality.</p></tp:treatment-sec></tp:taxon-treatment>
