# Supplementary material for: The genus Braunsia Kriechbaumer, 1894 from China with description of two new species (Hymenoptera, Braconidae, Agathidinae)
Source: Zookeys. 2017 Oct 3;(705):95–114. doi: 10.3897/zookeys.705.14717 (PMC5674054; doi:10.3897/zookeys.705.14717)
Supplement: XML Treatment for Braunsia longicoxa [file zookeys.705.14717-treatment5.xml]

<!DOCTYPE tp:taxon-treatment
  PUBLIC "-//TaxonX//DTD Taxonomic Treatment Publishing DTD v0 20100105//EN" "tax-treatment-NSO.dtd">
<tp:taxon-treatment xmlns:tp="http://www.plazi.org/taxpub"><tp:treatment-meta><kwd-group><label>Taxon classification</label><kwd><named-content xmlns:xlink="http://www.w3.org/1999/xlink" content-type="kingdom">Animalia</named-content></kwd><kwd><named-content xmlns:xlink="http://www.w3.org/1999/xlink" content-type="order">Hymenoptera</named-content></kwd><kwd><named-content xmlns:xlink="http://www.w3.org/1999/xlink" content-type="family">Braconidae</named-content></kwd></kwd-group><mixed-citation publication-type="journal"><person-group><name><surname>Tang</surname><given-names>Pu</given-names></name><name><surname>van Achterberg</surname><given-names>Cornelis</given-names></name><name><surname>Chen</surname><given-names>Xue-Xin</given-names></name></person-group><article-title>The genus <italic><tp:taxon-name><tp:taxon-name-part taxon-name-part-type="genus" reg="Braunsia">Braunsia</tp:taxon-name-part></tp:taxon-name></italic> Kriechbaumer, 1894 from China with description of two new species (<tp:taxon-name><tp:taxon-name-part taxon-name-part-type="order">Hymenoptera</tp:taxon-name-part></tp:taxon-name>, <tp:taxon-name><tp:taxon-name-part taxon-name-part-type="family">Braconidae</tp:taxon-name-part></tp:taxon-name>, <tp:taxon-name><tp:taxon-name-part taxon-name-part-type="subfamily">Agathidinae</tp:taxon-name-part></tp:taxon-name>)</article-title><source>Zookeys</source><day>3</day><month>10</month><year>2017</year><volume>2017</volume><issue>705</issue><fpage>95</fpage><lpage>114</lpage><pub-id pub-id-type="doi">10.3897/zookeys.705.14717</pub-id></mixed-citation></tp:treatment-meta><tp:nomenclature><tp:taxon-name>
              <tp:taxon-name-part taxon-name-part-type="genus" reg="Braunsia">Braunsia</tp:taxon-name-part>
              <tp:taxon-name-part taxon-name-part-type="species" reg="longicoxa">longicoxa</tp:taxon-name-part>
            </tp:taxon-name><tp:taxon-authority>Bhat &amp; Gupta, 1977</tp:taxon-authority><xref ref-type="fig" rid="F4">Figs 28–34</xref><!--PageBreak--><!--PageBreak--><tp:nomenclature-citation-list><tp:nomenclature-citation><tp:taxon-name>
                  <tp:taxon-name-part taxon-name-part-type="genus" reg="Braunsia">Braunsia</tp:taxon-name-part> <tp:taxon-name-part taxon-name-part-type="species" reg="longicoxa">longicoxa</tp:taxon-name-part></tp:taxon-name><comment>Bhat &amp; Gupta, 1977: 74; <xref ref-type="bibr" rid="B5">Chou and Sharkey 1989</xref>: 176; <xref ref-type="bibr" rid="B4">Chen and Yang 2006</xref>: 106.</comment></tp:nomenclature-citation></tp:nomenclature-citation-list></tp:nomenclature><tp:treatment-sec sec-type="material" id="SECID0E6QAG"><title>Material examined.</title><p>China (<named-content xmlns:xlink="http://www.w3.org/1999/xlink" content-type="dwc:institutional_code" xlink:type="simple">ZJUH</named-content>). Guangxi prov.: 1♀, Longsheng Huaping, 25–26.VI.1982, He Junhua, No. 823503. Hainan prov.: 1♀, Jianfengling Tianchi, 22–23.X.2007, Liu Jingxian, No. 200710767. China (<named-content xmlns:xlink="http://www.w3.org/1999/xlink" content-type="dwc:institutional_code" xlink:type="simple">CAU</named-content>). Guangxi prov.: 1♂, Huaping Hongtan, 12.VI.1963, Yang Jikun.</p><fig id="F4" position="float" orientation="portrait"><label>Figures 28–34.</label><caption><p>
                  <italic><tp:taxon-name><tp:taxon-name-part taxon-name-part-type="genus" reg="Braunsia">Braunsia</tp:taxon-name-part> <tp:taxon-name-part taxon-name-part-type="species" reg="longicoxa">longicoxa</tp:taxon-name-part></tp:taxon-name></italic> Bhat &amp; Gupta, 1977. ♀, China. <bold>28</bold> habitus, lateral aspect <bold>29</bold> head, dorsal aspect <bold>30</bold> head, front aspect <bold>31</bold> fore wing <bold>32</bold> mesosoma, lateral aspect <bold>33</bold> mesosoma, dorsal aspect <bold>34</bold> metasoma, dorsal aspect.</p></caption><graphic xmlns:xlink="http://www.w3.org/1999/xlink" xlink:href="zookeys-705-095-g004.jpg" position="float" orientation="portrait" xlink:type="simple" id="oo_159209.jpg"/></fig></tp:treatment-sec><tp:treatment-sec sec-type="remarks" id="SECID0EVSAG"><title>Remarks.</title><p>Similar body colour pattern to <italic><tp:taxon-name><tp:taxon-name-part taxon-name-part-type="genus" reg="Braunsia">B.</tp:taxon-name-part> <tp:taxon-name-part taxon-name-part-type="species" reg="antefurcalis">antefurcalis</tp:taxon-name-part></tp:taxon-name></italic> and <italic><tp:taxon-name><tp:taxon-name-part taxon-name-part-type="genus" reg="Braunsia">B.</tp:taxon-name-part> <tp:taxon-name-part taxon-name-part-type="species" reg="guangdong">guangdong</tp:taxon-name-part></tp:taxon-name></italic> sp. n., but differs in having long first and second tergites; colour pattern in wing membrane (only dark brown in apical half).</p></tp:treatment-sec><tp:treatment-sec sec-type="distribution" id="SECID0ERTAG"><title>Distribution.</title><p>Oriental region. China (Guangxi, Hainan, Taiwan); Philippines (<xref ref-type="bibr" rid="B16">Yu et al. 2017</xref>).</p></tp:treatment-sec><ref-list><ref id="B5"><mixed-citation xmlns:xlink="http://www.w3.org/1999/xlink" xlink:type="simple">
          <person-group><name name-style="western"><surname>Chou</surname><given-names>LY</given-names></name><name name-style="western"><surname>Sharkey</surname><given-names>MJ</given-names></name></person-group> (<year>1989</year>) <article-title>The <tp:taxon-name><tp:taxon-name-part taxon-name-part-type="family">Braconidae</tp:taxon-name-part></tp:taxon-name> (<tp:taxon-name><tp:taxon-name-part taxon-name-part-type="order">Hymenoptera</tp:taxon-name-part></tp:taxon-name>) of Taiwan. 1. <tp:taxon-name><tp:taxon-name-part taxon-name-part-type="subfamily">Agathidinae</tp:taxon-name-part></tp:taxon-name>.</article-title> <source>Journal of Taiwan Museum</source> <volume>42</volume>(<issue>1</issue>): <fpage>147</fpage>–<lpage>223</lpage>.</mixed-citation></ref><ref id="B4"><mixed-citation xmlns:xlink="http://www.w3.org/1999/xlink" xlink:type="simple">
          <person-group><name name-style="western"><surname>Chen</surname><given-names>JH</given-names></name><name name-style="western"><surname>Yang</surname><given-names>JQ</given-names></name></person-group> (<year>2006</year>) <source><tp:taxon-name><tp:taxon-name-part taxon-name-part-type="order">Hymenoptera</tp:taxon-name-part></tp:taxon-name><tp:taxon-name><tp:taxon-name-part taxon-name-part-type="family">Braconidae</tp:taxon-name-part></tp:taxon-name> (IV) <tp:taxon-name><tp:taxon-name-part taxon-name-part-type="subfamily">Agathidinae</tp:taxon-name-part></tp:taxon-name>. Fauna Sinica. <tp:taxon-name><tp:taxon-name-part taxon-name-part-type="class">Insecta</tp:taxon-name-part></tp:taxon-name> 46.</source> <publisher-name>Science Press</publisher-name>, <publisher-loc>Beijing</publisher-loc>, <size units="page">301 pp</size>.</mixed-citation></ref><ref id="B16"><mixed-citation xmlns:xlink="http://www.w3.org/1999/xlink" xlink:type="simple">
          <person-group><name name-style="western"><surname>Yu</surname><given-names>DS</given-names></name><name name-style="western"><surname>van Achterberg</surname><given-names>C</given-names></name><name name-style="western"><surname>Horstmann</surname><given-names>K</given-names></name></person-group> (<year>2017</year>) Taxapad 2017: World <tp:taxon-name><tp:taxon-name-part taxon-name-part-type="superfamily">Ichneumonoidea</tp:taxon-name-part></tp:taxon-name> 2016. Nepean, Ontario, Canada. Database on flash-drive: <ext-link xlink:type="simple" ext-link-type="uri" xlink:href="http://www.taxapad.com">www.taxapad.com</ext-link></mixed-citation></ref></ref-list></tp:taxon-treatment>
