# Supplementary material for: The genus Braunsia Kriechbaumer, 1894 from China with description of two new species (Hymenoptera, Braconidae, Agathidinae)
Source: Zookeys. 2017 Oct 3;(705):95–114. doi: 10.3897/zookeys.705.14717 (PMC5674054; doi:10.3897/zookeys.705.14717)
Supplement: XML Treatment for Braunsia matsumurai [file zookeys.705.14717-treatment6.xml]

<!DOCTYPE tp:taxon-treatment
  PUBLIC "-//TaxonX//DTD Taxonomic Treatment Publishing DTD v0 20100105//EN" "tax-treatment-NSO.dtd">
<tp:taxon-treatment xmlns:tp="http://www.plazi.org/taxpub"><tp:treatment-meta><kwd-group><label>Taxon classification</label><kwd><named-content xmlns:xlink="http://www.w3.org/1999/xlink" content-type="kingdom">Animalia</named-content></kwd><kwd><named-content xmlns:xlink="http://www.w3.org/1999/xlink" content-type="order">Hymenoptera</named-content></kwd><kwd><named-content xmlns:xlink="http://www.w3.org/1999/xlink" content-type="family">Braconidae</named-content></kwd></kwd-group><mixed-citation publication-type="journal"><person-group><name><surname>Tang</surname><given-names>Pu</given-names></name><name><surname>van Achterberg</surname><given-names>Cornelis</given-names></name><name><surname>Chen</surname><given-names>Xue-Xin</given-names></name></person-group><article-title>The genus <italic><tp:taxon-name><tp:taxon-name-part taxon-name-part-type="genus" reg="Braunsia">Braunsia</tp:taxon-name-part></tp:taxon-name></italic> Kriechbaumer, 1894 from China with description of two new species (<tp:taxon-name><tp:taxon-name-part taxon-name-part-type="order">Hymenoptera</tp:taxon-name-part></tp:taxon-name>, <tp:taxon-name><tp:taxon-name-part taxon-name-part-type="family">Braconidae</tp:taxon-name-part></tp:taxon-name>, <tp:taxon-name><tp:taxon-name-part taxon-name-part-type="subfamily">Agathidinae</tp:taxon-name-part></tp:taxon-name>)</article-title><source>Zookeys</source><day>3</day><month>10</month><year>2017</year><volume>2017</volume><issue>705</issue><fpage>95</fpage><lpage>114</lpage><pub-id pub-id-type="doi">10.3897/zookeys.705.14717</pub-id></mixed-citation></tp:treatment-meta><tp:nomenclature><tp:taxon-name>
              <tp:taxon-name-part taxon-name-part-type="genus" reg="Braunsia">Braunsia</tp:taxon-name-part>
              <tp:taxon-name-part taxon-name-part-type="species" reg="matsumurai">matsumurai</tp:taxon-name-part>
            </tp:taxon-name><tp:taxon-authority>Watanabe, 1937</tp:taxon-authority><xref ref-type="fig" rid="F5">Figs 35–41</xref><tp:nomenclature-citation-list><tp:nomenclature-citation><tp:taxon-name>
                  <tp:taxon-name-part taxon-name-part-type="genus" reg="Braunsia">Braunsia</tp:taxon-name-part> <tp:taxon-name-part taxon-name-part-type="species" reg="matsumurai">matsumurai</tp:taxon-name-part></tp:taxon-name><comment>Watanabe, 1937: 89; <xref ref-type="bibr" rid="B11">Shenefelt 1970</xref>: 373; <xref ref-type="bibr" rid="B2">Belokobylskij 1989</xref>: 62; <xref ref-type="bibr" rid="B8">Sharkey 1996</xref>: 60; <xref ref-type="bibr" rid="B7">He et al. 2001</xref>: 373.</comment></tp:nomenclature-citation></tp:nomenclature-citation-list></tp:nomenclature><tp:treatment-sec sec-type="material" id="SECID0EDWAG"><title>Material examined.</title><p>China (<named-content xmlns:xlink="http://www.w3.org/1999/xlink" content-type="dwc:institutional_code" xlink:type="simple">ZJUH</named-content>). Zhejiang prov.: 1♀, Anji Longwangshan, 31.VIII.1993, Ma Yun, No. 9310355; 2♀, same data but Chen Xuexin, No. 939821, No. 9310700; 2♂♂, Linhai, 19.V.1935. 1♀, Xitianmushan, 5.VI.1989, He Junhua, No. 890810; 1♂, 12.VI.1933. Fujian Prov.: 1♀, Wuyishan, 13.VII.1986, Wang Jiashe, No. 865590; 1♀, Wuyishan Dazhulan, 31.VII.1983, Ma Yun, No. 833095. Hunan Prov.: 1♀, Daoxian, 31.VII.1982, Tong Xinwang, No. 846381. Guangdong Prov.: 1♀, Nankunshan, 8.VI.2002, Xu Zaifu, No. 20028808; 1♂, Ruyuan Nanling, 23.VII.2003, Xu Zaifu, No. 20049058. Guangxi Prov.: 1♀, Longsheng Huaping Tianpingshan, 22.VI.1982, He Junhua, No. 823257; 1♀, Longzhou Nonggang, 18.V.1982, He Junhua, No. 821478. China (SHEM). Fujian Prov.: 1♀1♂, Guangze Siqian, 30.IV.1960, Jin Gentao &amp; Lin Yangming, Nos. 34021494, 34021495; 1♀, Wuyishan, 18.VII.1985, Jin Gentao, No. 34013761; 1♀, Jianning Jinraoshan, 11.VII.1959, Jin Gentao &amp; Lin Yangming, No. 34021285. Zhejiang Prov.: 1♀, Tianmushan, 11.VI.1936, O. Piel, No. 34021444; 1♀, Taishun, 27.VI.1963, Jin Gentao, No. 34021391. China (<named-content xmlns:xlink="http://www.w3.org/1999/xlink" content-type="dwc:institutional_code" xlink:type="simple">RMNH</named-content>). Zhejiang Prov.: 1♀, Anji Longwangshan, 31.VIII.1993, He Junhua, No. 9310703. Hunan Prov.: 1♀, Dayong, 27.VII.1983, Wu Huifang, No. 840657; 1♀, Jiangyong Daboshui, 24.VII.2008, Su Tianming, 25°22.418'N, 111°16.219'E.</p><fig id="F5" position="float" orientation="portrait"><label>Figures 35–41.</label><caption><p>
                  <italic><tp:taxon-name><tp:taxon-name-part taxon-name-part-type="genus" reg="Braunsia">Braunsia</tp:taxon-name-part> <tp:taxon-name-part taxon-name-part-type="species" reg="matsumurai">matsumurai</tp:taxon-name-part></tp:taxon-name></italic> Watanabe, 1937. ♀, China. <bold>35</bold> habitus, lateral aspect <bold>36</bold> head, dorsal aspect <bold>37</bold> head, front aspect <bold>38</bold> mesosoma, lateral aspect <bold>39</bold> fore wing <bold>40</bold> metasoma, dorsal aspect <bold>41</bold> head, lateral aspect.</p></caption><graphic xmlns:xlink="http://www.w3.org/1999/xlink" xlink:href="zookeys-705-095-g005.jpg" position="float" orientation="portrait" xlink:type="simple" id="oo_159210.jpg"/></fig></tp:treatment-sec><tp:treatment-sec sec-type="remarks" id="SECID0EZXAG"><title>Remarks.</title><p>This species is similar to <italic><tp:taxon-name><tp:taxon-name-part taxon-name-part-type="genus" reg="Braunsia">B.</tp:taxon-name-part> <tp:taxon-name-part taxon-name-part-type="species" reg="pappi">pappi</tp:taxon-name-part></tp:taxon-name></italic>, especially in the colour pattern, but differs in the basal half of first tergite with distinct striae; hind tibia brownish yellow; tegulae and mesoscutum with same colour (tegulae whitish yellow, contrasting with brownish yellow mesoscutum in <italic><tp:taxon-name><tp:taxon-name-part taxon-name-part-type="genus" reg="Braunsia">B.</tp:taxon-name-part> <tp:taxon-name-part taxon-name-part-type="species" reg="pappi">pappi</tp:taxon-name-part></tp:taxon-name></italic>).</p></tp:treatment-sec><tp:treatment-sec sec-type="distribution" id="SECID0EVYAG"><title>Distribution.</title><p>Oriental and East Palaearctic regions. China (Zhejiang, Fujian, Hunan, Guangdong, Guangxi); Japan; Korea (<xref ref-type="bibr" rid="B16">Yu et al. 2017</xref>).</p></tp:treatment-sec><ref-list><ref id="B11"><mixed-citation xmlns:xlink="http://www.w3.org/1999/xlink" xlink:type="simple">
          <person-group><name name-style="western"><surname>Shenefelt</surname><given-names>RD</given-names></name></person-group> (<year>1970</year>) <article-title><tp:taxon-name><tp:taxon-name-part taxon-name-part-type="family">Braconidae</tp:taxon-name-part></tp:taxon-name> 3 <tp:taxon-name><tp:taxon-name-part taxon-name-part-type="subfamily">Agathidinae</tp:taxon-name-part></tp:taxon-name>.</article-title> <source>Hymenopterorum Catalogus (nova editio) Pars</source> <volume>6</volume>: <fpage>307</fpage>–<lpage>428</lpage>.</mixed-citation></ref><ref id="B2"><mixed-citation xmlns:xlink="http://www.w3.org/1999/xlink" xlink:type="simple">
          <person-group><name name-style="western"><surname>Belokobylskij</surname><given-names>SA</given-names></name></person-group> (<year>1989</year>) <article-title>Revision of the Palaearctic species of the genus <italic><tp:taxon-name><tp:taxon-name-part taxon-name-part-type="genus">Braunsia</tp:taxon-name-part></tp:taxon-name></italic> Kriechbaumer (<tp:taxon-name><tp:taxon-name-part taxon-name-part-type="order">Hymenoptera</tp:taxon-name-part></tp:taxon-name>, <tp:taxon-name><tp:taxon-name-part taxon-name-part-type="family">Braconidae</tp:taxon-name-part></tp:taxon-name>, <tp:taxon-name><tp:taxon-name-part taxon-name-part-type="subfamily">Agathidinae</tp:taxon-name-part></tp:taxon-name>). Trudy Zoologicheskogo Instituta.</article-title> <source>Leningrad</source> <volume>188</volume>: <fpage>58</fpage>–<lpage>72</lpage>.</mixed-citation></ref><ref id="B8"><mixed-citation xmlns:xlink="http://www.w3.org/1999/xlink" xlink:type="simple">
          <person-group><name name-style="western"><surname>Sharkey</surname><given-names>MJ</given-names></name></person-group> (<year>1996</year>) <article-title>The <tp:taxon-name><tp:taxon-name-part taxon-name-part-type="subfamily">Agathidinae</tp:taxon-name-part></tp:taxon-name> (<tp:taxon-name><tp:taxon-name-part taxon-name-part-type="order">Hymenoptera</tp:taxon-name-part></tp:taxon-name>: <tp:taxon-name><tp:taxon-name-part taxon-name-part-type="family">Braconidae</tp:taxon-name-part></tp:taxon-name>) of Japan.</article-title> <source>Bulletin of the National Institute of Agro-Environmental Sciences</source> <volume>13</volume>: <fpage>1</fpage>–<lpage>100</lpage>.</mixed-citation></ref><ref id="B7"><mixed-citation xmlns:xlink="http://www.w3.org/1999/xlink" xlink:type="simple">
          <person-group><name name-style="western"><surname>He</surname><given-names>JH</given-names></name><name name-style="western"><surname>Chen</surname><given-names>XX</given-names></name><name name-style="western"><surname>van Achterberg</surname><given-names>C</given-names></name><name name-style="western"><surname>Ma</surname><given-names>Y</given-names></name></person-group> (<year>2001</year>) Newly recorded species of the subfamily <tp:taxon-name><tp:taxon-name-part taxon-name-part-type="subfamily">Agathidinae</tp:taxon-name-part></tp:taxon-name> from China (<tp:taxon-name><tp:taxon-name-part taxon-name-part-type="order">Hymenoptera</tp:taxon-name-part></tp:taxon-name>: <tp:taxon-name><tp:taxon-name-part taxon-name-part-type="family">Braconidae</tp:taxon-name-part></tp:taxon-name>). Acta Zootaxonomica Sinica 26(3): 373.</mixed-citation></ref><ref id="B16"><mixed-citation xmlns:xlink="http://www.w3.org/1999/xlink" xlink:type="simple">
          <person-group><name name-style="western"><surname>Yu</surname><given-names>DS</given-names></name><name name-style="western"><surname>van Achterberg</surname><given-names>C</given-names></name><name name-style="western"><surname>Horstmann</surname><given-names>K</given-names></name></person-group> (<year>2017</year>) Taxapad 2017: World <tp:taxon-name><tp:taxon-name-part taxon-name-part-type="superfamily">Ichneumonoidea</tp:taxon-name-part></tp:taxon-name> 2016. Nepean, Ontario, Canada. Database on flash-drive: <ext-link xlink:type="simple" ext-link-type="uri" xlink:href="http://www.taxapad.com">www.taxapad.com</ext-link></mixed-citation></ref></ref-list></tp:taxon-treatment>
