# Supplementary material for: The genus Braunsia Kriechbaumer, 1894 from China with description of two new species (Hymenoptera, Braconidae, Agathidinae)
Source: Zookeys. 2017 Oct 3;(705):95–114. doi: 10.3897/zookeys.705.14717 (PMC5674054; doi:10.3897/zookeys.705.14717)
Supplement: XML Treatment for Braunsia pilosa [file zookeys.705.14717-treatment8.xml]

<!DOCTYPE tp:taxon-treatment
  PUBLIC "-//TaxonX//DTD Taxonomic Treatment Publishing DTD v0 20100105//EN" "tax-treatment-NSO.dtd">
<tp:taxon-treatment xmlns:tp="http://www.plazi.org/taxpub"><tp:treatment-meta><kwd-group><label>Taxon classification</label><kwd><named-content xmlns:xlink="http://www.w3.org/1999/xlink" content-type="kingdom">Animalia</named-content></kwd><kwd><named-content xmlns:xlink="http://www.w3.org/1999/xlink" content-type="order">Hymenoptera</named-content></kwd><kwd><named-content xmlns:xlink="http://www.w3.org/1999/xlink" content-type="family">Braconidae</named-content></kwd></kwd-group><mixed-citation publication-type="journal"><person-group><name><surname>Tang</surname><given-names>Pu</given-names></name><name><surname>van Achterberg</surname><given-names>Cornelis</given-names></name><name><surname>Chen</surname><given-names>Xue-Xin</given-names></name></person-group><article-title>The genus <italic><tp:taxon-name><tp:taxon-name-part taxon-name-part-type="genus" reg="Braunsia">Braunsia</tp:taxon-name-part></tp:taxon-name></italic> Kriechbaumer, 1894 from China with description of two new species (<tp:taxon-name><tp:taxon-name-part taxon-name-part-type="order">Hymenoptera</tp:taxon-name-part></tp:taxon-name>, <tp:taxon-name><tp:taxon-name-part taxon-name-part-type="family">Braconidae</tp:taxon-name-part></tp:taxon-name>, <tp:taxon-name><tp:taxon-name-part taxon-name-part-type="subfamily">Agathidinae</tp:taxon-name-part></tp:taxon-name>)</article-title><source>Zookeys</source><day>3</day><month>10</month><year>2017</year><volume>2017</volume><issue>705</issue><fpage>95</fpage><lpage>114</lpage><pub-id pub-id-type="doi">10.3897/zookeys.705.14717</pub-id></mixed-citation></tp:treatment-meta><tp:nomenclature><tp:taxon-name>
              <tp:taxon-name-part taxon-name-part-type="genus" reg="Braunsia">Braunsia</tp:taxon-name-part>
              <tp:taxon-name-part taxon-name-part-type="species" reg="pilosa">pilosa</tp:taxon-name-part>
            </tp:taxon-name><tp:taxon-authority>Belokobylskij, 1986</tp:taxon-authority><xref ref-type="fig" rid="F6">Figs 42–50</xref><!--PageBreak--><!--PageBreak--><tp:nomenclature-citation-list><tp:nomenclature-citation><tp:taxon-name>
                  <tp:taxon-name-part taxon-name-part-type="genus" reg="Braunsia">Braunsia</tp:taxon-name-part> <tp:taxon-name-part taxon-name-part-type="species" reg="pilosa">pilosa</tp:taxon-name-part></tp:taxon-name><comment>Belokobylskij, 1986: 33; 1989: 64; <xref ref-type="bibr" rid="B8">Sharkey 1996</xref>: 61.</comment></tp:nomenclature-citation></tp:nomenclature-citation-list></tp:nomenclature><tp:treatment-sec sec-type="material" id="SECID0EA5AG"><title>Material examined.</title><p>China (<named-content xmlns:xlink="http://www.w3.org/1999/xlink" content-type="dwc:institutional_code" xlink:type="simple">ZJUH</named-content>). Henan Prov.: 1♀, Songxian Baiyunshan, 19.VII.1996, Cai Ping, No. 985703. Yunnan Prov.: 1♀, Chuxiong, 18.IX.1981, Li Fasheng, No. 200012392. Zhejiang Prov.: 1♀, Tianmushan, 21.VII.1936, O. Piel; 1♀, Xitianmushan, 21.VII.1937. China (SHEM). Anhui Prov.: 1♀, Huangshan, 24.VIII.1964, Jin Gentao, No. 34021301. Zhejiang Prov.: 1♀, Xitianmushan, 20.VII.1937, No. 34021450; 1♀, Xitianmushan, 30.VII.1937, No. 34021452.</p><fig id="F6" position="float" orientation="portrait"><label>Figures 42–50.</label><caption><p>
                  <italic><tp:taxon-name><tp:taxon-name-part taxon-name-part-type="genus" reg="Braunsia">Braunsia</tp:taxon-name-part> <tp:taxon-name-part taxon-name-part-type="species" reg="pilosa">pilosa</tp:taxon-name-part></tp:taxon-name></italic> Belokobylskij, 1986. ♀, China. <bold>42</bold> habitus, lateral aspect <bold>43</bold> head, dorsal aspect <bold>44</bold> head, front aspect <bold>45</bold> mesosoma, lateral aspect <bold>46</bold> fore wing <bold>47</bold> head, lateral aspect <bold>48</bold> metasoma, dorsal aspect <bold>49</bold> mesosoma, dorsal aspect <bold>50</bold> hind femur and tibia.</p></caption><graphic xmlns:xlink="http://www.w3.org/1999/xlink" xlink:href="zookeys-705-095-g006.jpg" position="float" orientation="portrait" xlink:type="simple" id="oo_159211.jpg"/></fig></tp:treatment-sec><tp:treatment-sec sec-type="remarks" id="SECID0EV6AG"><title>Remarks.</title><p>This species almost melanistic, the wings infuscate; apical half of first tergite smooth; ovipositor sheath ribbon-shaped and widened.</p></tp:treatment-sec><tp:treatment-sec sec-type="distribution" id="SECID0E16AG"><title>Distribution.</title><p>Oriental and East Palaearctic regions. China (Henan, Zhejiang, Anhui, Yunnan) <bold>new record</bold>; Japan; Russia (<xref ref-type="bibr" rid="B16">Yu et al. 2017</xref>).</p></tp:treatment-sec><ref-list><ref id="B8"><mixed-citation xmlns:xlink="http://www.w3.org/1999/xlink" xlink:type="simple">
          <person-group><name name-style="western"><surname>Sharkey</surname><given-names>MJ</given-names></name></person-group> (<year>1996</year>) <article-title>The <tp:taxon-name><tp:taxon-name-part taxon-name-part-type="subfamily">Agathidinae</tp:taxon-name-part></tp:taxon-name> (<tp:taxon-name><tp:taxon-name-part taxon-name-part-type="order">Hymenoptera</tp:taxon-name-part></tp:taxon-name>: <tp:taxon-name><tp:taxon-name-part taxon-name-part-type="family">Braconidae</tp:taxon-name-part></tp:taxon-name>) of Japan.</article-title> <source>Bulletin of the National Institute of Agro-Environmental Sciences</source> <volume>13</volume>: <fpage>1</fpage>–<lpage>100</lpage>.</mixed-citation></ref><ref id="B16"><mixed-citation xmlns:xlink="http://www.w3.org/1999/xlink" xlink:type="simple">
          <person-group><name name-style="western"><surname>Yu</surname><given-names>DS</given-names></name><name name-style="western"><surname>van Achterberg</surname><given-names>C</given-names></name><name name-style="western"><surname>Horstmann</surname><given-names>K</given-names></name></person-group> (<year>2017</year>) Taxapad 2017: World <tp:taxon-name><tp:taxon-name-part taxon-name-part-type="superfamily">Ichneumonoidea</tp:taxon-name-part></tp:taxon-name> 2016. Nepean, Ontario, Canada. Database on flash-drive: <ext-link xlink:type="simple" ext-link-type="uri" xlink:href="http://www.taxapad.com">www.taxapad.com</ext-link></mixed-citation></ref></ref-list></tp:taxon-treatment>
