# Supplementary material for: The genus Braunsia Kriechbaumer, 1894 from China with description of two new species (Hymenoptera, Braconidae, Agathidinae)
Source: Zookeys. 2017 Oct 3;(705):95–114. doi: 10.3897/zookeys.705.14717 (PMC5674054; doi:10.3897/zookeys.705.14717)
Supplement: XML Treatment for Braunsia shenyangensis [file zookeys.705.14717-treatment10.xml]

<!DOCTYPE tp:taxon-treatment
  PUBLIC "-//TaxonX//DTD Taxonomic Treatment Publishing DTD v0 20100105//EN" "tax-treatment-NSO.dtd">
<tp:taxon-treatment xmlns:tp="http://www.plazi.org/taxpub"><tp:treatment-meta><kwd-group><label>Taxon classification</label><kwd><named-content xmlns:xlink="http://www.w3.org/1999/xlink" content-type="kingdom">Animalia</named-content></kwd><kwd><named-content xmlns:xlink="http://www.w3.org/1999/xlink" content-type="order">Hymenoptera</named-content></kwd><kwd><named-content xmlns:xlink="http://www.w3.org/1999/xlink" content-type="family">Braconidae</named-content></kwd></kwd-group><mixed-citation publication-type="journal"><person-group><name><surname>Tang</surname><given-names>Pu</given-names></name><name><surname>van Achterberg</surname><given-names>Cornelis</given-names></name><name><surname>Chen</surname><given-names>Xue-Xin</given-names></name></person-group><article-title>The genus <italic><tp:taxon-name><tp:taxon-name-part taxon-name-part-type="genus" reg="Braunsia">Braunsia</tp:taxon-name-part></tp:taxon-name></italic> Kriechbaumer, 1894 from China with description of two new species (<tp:taxon-name><tp:taxon-name-part taxon-name-part-type="order">Hymenoptera</tp:taxon-name-part></tp:taxon-name>, <tp:taxon-name><tp:taxon-name-part taxon-name-part-type="family">Braconidae</tp:taxon-name-part></tp:taxon-name>, <tp:taxon-name><tp:taxon-name-part taxon-name-part-type="subfamily">Agathidinae</tp:taxon-name-part></tp:taxon-name>)</article-title><source>Zookeys</source><day>3</day><month>10</month><year>2017</year><volume>2017</volume><issue>705</issue><fpage>95</fpage><lpage>114</lpage><pub-id pub-id-type="doi">10.3897/zookeys.705.14717</pub-id></mixed-citation></tp:treatment-meta><tp:nomenclature><tp:taxon-name>
              <tp:taxon-name-part taxon-name-part-type="genus" reg="Braunsia">Braunsia</tp:taxon-name-part>
              <tp:taxon-name-part taxon-name-part-type="species" reg="shenyangensis">shenyangensis</tp:taxon-name-part>
              <object-id xmlns:xlink="http://www.w3.org/1999/xlink" content-type="zoobank" xlink:type="simple">http://zoobank.org/AEFB0A4F-B8B4-4577-B499-2E86EFE6CD38</object-id>
            </tp:taxon-name><tp:taxon-status xmlns:xlink="http://www.w3.org/1999/xlink" xlink:type="simple">sp. n.</tp:taxon-status><xref ref-type="fig" rid="F8">Figs 60–68</xref></tp:nomenclature><tp:treatment-sec sec-type="material" id="SECID0EYFBG"><title>Material examined.</title><p>Holotype. ♀, China, Liaoning prov., Shenyang, IX.1955, No. 6503222 (<named-content xmlns:xlink="http://www.w3.org/1999/xlink" content-type="dwc:institutional_code" xlink:type="simple">ZJUH</named-content>).</p><fig id="F8" position="float" orientation="portrait"><label>Figures 60–68.</label><caption><p>
                  <italic><tp:taxon-name><tp:taxon-name-part taxon-name-part-type="genus" reg="Braunsia">Braunsia</tp:taxon-name-part> <tp:taxon-name-part taxon-name-part-type="species" reg="shenyangensis">shenyangensis</tp:taxon-name-part></tp:taxon-name></italic> sp. n., ♀, holotype. <bold>60</bold> habitus, lateral aspect <bold>61</bold> head, dorsal aspect <bold>62</bold> wings <bold>63</bold> head, front aspect <bold>64</bold> mesosoma, lateral aspect <bold>65</bold> head, lateral aspect <bold>66</bold> hind leg <bold>67</bold> metasoma, dorsal aspect <bold>68</bold> mesosoma, dorsal aspect.</p></caption><graphic xmlns:xlink="http://www.w3.org/1999/xlink" xlink:href="zookeys-705-095-g008.jpg" position="float" orientation="portrait" xlink:type="simple" id="oo_159213.jpg"/></fig></tp:treatment-sec><tp:treatment-sec sec-type="diagnosis" id="SECID0ENHBG"><title>Diagnosis.</title><p>Body brownish yellow. Hind leg black. Fore wing with a small isolated stigmal spot. Pterostigma yellow. Propodeum without a closed areola. Vein cu-a of fore wing almost interstitial; Length of first tergite 1.8 times its apical width. First tergite <!--PageBreak--><!--PageBreak--><!--PageBreak--><!--PageBreak-->entirey longitudinally carinate. length of second tergite 1.2 times its width. Ovipositor sheath not widened, distinctly shorter than body.</p></tp:treatment-sec><tp:treatment-sec sec-type="description" id="SECID0EYHBG"><title>Description.</title><p>Holotype, ♀, length of body 15.1 mm, of fore wing 13.5 mm.</p><p>
              <italic>Head</italic>. Antennal segments missing; in dorsal view length of eye twice temple; POL:OD:OOL = 8:6:14; occipital flange large, its ventral margin convex bellow; face shiny smooth with sparse punctures; frons smooth, vertex smooth, sparsely setose.</p><p>
              <italic>Mesosoma</italic>. Length of mesosoma 1.5 times its height; subpronope large and deep; side of pronotum smooth; area near lateral carina of mesoscutum smooth; lateral lobes of mesoscutum almost smooth; notauli deep, smooth, scutellar sulcus 0.5 times as long as dorsal face of scutellum and with 3 carinae; scutellum smooth, distinctly convex anteriorly and sloping posteriorly; mesopleuron above precoxal sulcus shiny and smooth, below precoxal sulcus shiny with minute punctures; precoxal sulcus narrow, similar to a smooth groove; metapleuron smooth; propodeum with a subbasal transverse carina, without a closed areola, spiracle large, elliptical, close to lateral carina and 2.8 times as long as wide; lateral carina of propodeum completely.</p><p>
              <italic>Wings</italic>. Fore wing: second submarginal cell pentagonal, narrow anteriorly, with rather long ramellus, 1.4 times as long as vein 2-SR (14:10); r:3-SR:SR1 = 9:4:70; 2-SR:3-SR:r-m = 14:4:14; vein cu-a almost interstitial. Hind wing: vein 2-SR+M transverse; vein M+CU 0.9 times as long as 1-M; surroundings of vein cu-a sparsely setose.</p><p>
              <italic>Legs</italic>. Length of hind femur, tibia and basitarsus 4.9, 8.3 and 8.6 times their width, respectively; hind coxa smooth; hind femur with short and dense setosity; outer side of apical third of middle tibia with a row of 4 pegs and cluster of 4 pegs at apex; outer side of apex of hind tibia with a cluster of 6 pegs; length of outer and inner spurs of middle tibia 0.4 and 0.5 times middle basitarsus, respectively; length of outer and inner spurs of hind tibia 0.3 and 0.4 times hind basitarsus, respectively.</p><p>
              <italic>Metasoma</italic>. First tergite moderately long, widened apically, 1.8 times its apical width; first tergite entirely longitudinally striate; dorsal carinae of first tergite strong, diverging apically; second tergite as long as third tergite, deep striate transverse groove on apical third; third tergite with parallel striae but smooth on extreme apex; striate transverse groove on apical third wide; remainder of metasoma smooth with sparse setae apically; ovipositor sheath broken; ovipositor about as long as fore wing.</p><p>
              <italic>Colour</italic>. Brownish yellow; fore wing with a brown stigmal spot; apical third of wings infuscate and basal two-thirds yellow; parastigma yellow; hind leg black; metasoma black, but basal half of first and second tergites and ventral part of first-third metasomal segments brownish yellow.</p><p>
              <bold>Male.</bold> Unknown.</p></tp:treatment-sec><tp:treatment-sec sec-type="distribution" id="SECID0EZIBG"><title>Distribution.</title><p>East Palaearctic region. China (Liaoning).</p></tp:treatment-sec><tp:treatment-sec sec-type="biology" id="SECID0E5IBG"><title>Biology.</title><p>Unknown.</p></tp:treatment-sec><tp:treatment-sec sec-type="remarks" id="SECID0EDJBG"><title>Remarks.</title><p>This new species is very similar to <italic><tp:taxon-name><tp:taxon-name-part taxon-name-part-type="genus" reg="Braunsia">B.</tp:taxon-name-part> <tp:taxon-name-part taxon-name-part-type="species" reg="matsumurai">matsumurai</tp:taxon-name-part></tp:taxon-name></italic> Watanabe, but differs by having no closed areola on the propodeum; the fore wing with a small isolated stigmal spot; the hind leg black; and vein cu-a of the fore wing almost interstitial.</p></tp:treatment-sec><tp:treatment-sec sec-type="etymology" id="SECID0EUJBG"><title>Etymology.</title><p>From “Shenyang”, the type locality of the species.</p><!--PageBreak--></tp:treatment-sec></tp:taxon-treatment>
