# Supplementary material for: The genus Braunsia Kriechbaumer, 1894 from China with description of two new species (Hymenoptera, Braconidae, Agathidinae)
Source: Zookeys. 2017 Oct 3;(705):95–114. doi: 10.3897/zookeys.705.14717 (PMC5674054; doi:10.3897/zookeys.705.14717)
Supplement: XML Treatment for Braunsia smithii [file zookeys.705.14717-treatment11.xml]

<!DOCTYPE tp:taxon-treatment
  PUBLIC "-//TaxonX//DTD Taxonomic Treatment Publishing DTD v0 20100105//EN" "tax-treatment-NSO.dtd">
<tp:taxon-treatment xmlns:tp="http://www.plazi.org/taxpub"><tp:treatment-meta><kwd-group><label>Taxon classification</label><kwd><named-content xmlns:xlink="http://www.w3.org/1999/xlink" content-type="kingdom">Animalia</named-content></kwd><kwd><named-content xmlns:xlink="http://www.w3.org/1999/xlink" content-type="order">Hymenoptera</named-content></kwd><kwd><named-content xmlns:xlink="http://www.w3.org/1999/xlink" content-type="family">Braconidae</named-content></kwd></kwd-group><mixed-citation publication-type="journal"><person-group><name><surname>Tang</surname><given-names>Pu</given-names></name><name><surname>van Achterberg</surname><given-names>Cornelis</given-names></name><name><surname>Chen</surname><given-names>Xue-Xin</given-names></name></person-group><article-title>The genus <italic><tp:taxon-name><tp:taxon-name-part taxon-name-part-type="genus" reg="Braunsia">Braunsia</tp:taxon-name-part></tp:taxon-name></italic> Kriechbaumer, 1894 from China with description of two new species (<tp:taxon-name><tp:taxon-name-part taxon-name-part-type="order">Hymenoptera</tp:taxon-name-part></tp:taxon-name>, <tp:taxon-name><tp:taxon-name-part taxon-name-part-type="family">Braconidae</tp:taxon-name-part></tp:taxon-name>, <tp:taxon-name><tp:taxon-name-part taxon-name-part-type="subfamily">Agathidinae</tp:taxon-name-part></tp:taxon-name>)</article-title><source>Zookeys</source><day>3</day><month>10</month><year>2017</year><volume>2017</volume><issue>705</issue><fpage>95</fpage><lpage>114</lpage><pub-id pub-id-type="doi">10.3897/zookeys.705.14717</pub-id></mixed-citation></tp:treatment-meta><tp:nomenclature><tp:taxon-name>
              <tp:taxon-name-part taxon-name-part-type="genus" reg="Braunsia">Braunsia</tp:taxon-name-part>
              <tp:taxon-name-part taxon-name-part-type="species" reg="smithii">smithii</tp:taxon-name-part>
            </tp:taxon-name><tp:taxon-authority>(Dalla Torre, 1898)</tp:taxon-authority><tp:nomenclature-citation-list><tp:nomenclature-citation><tp:taxon-name>
                  <tp:taxon-name-part taxon-name-part-type="genus" reg="Agathis">Agathis</tp:taxon-name-part> <tp:taxon-name-part taxon-name-part-type="species" reg="flavipennis">flavipennis</tp:taxon-name-part></tp:taxon-name><comment>Smith, 1863: 12 (not <tp:taxon-name><tp:taxon-name-part taxon-name-part-type="genus" reg="Agathis">Agathis</tp:taxon-name-part> <tp:taxon-name-part taxon-name-part-type="species" reg="flavipennis">flavipennis</tp:taxon-name-part></tp:taxon-name> Brullé, 1846).</comment></tp:nomenclature-citation><tp:nomenclature-citation><tp:taxon-name>
                  <tp:taxon-name-part taxon-name-part-type="genus" reg="Braunia">Braunia</tp:taxon-name-part> <tp:taxon-name-part taxon-name-part-type="species" reg="flavipennis">flavipennis</tp:taxon-name-part></tp:taxon-name><comment>: <xref ref-type="bibr" rid="B11">Shenefelt 1970</xref>: 372.</comment></tp:nomenclature-citation><tp:nomenclature-citation><tp:taxon-name>
                  <tp:taxon-name-part taxon-name-part-type="genus" reg="Agathis">Agathis</tp:taxon-name-part> <tp:taxon-name-part taxon-name-part-type="species" reg="smithii">smithii</tp:taxon-name-part></tp:taxon-name><comment>Dalla Torre, 1898: 143 (replacement name).</comment></tp:nomenclature-citation><tp:nomenclature-citation><tp:taxon-name>
                  <tp:taxon-name-part taxon-name-part-type="genus" reg="Braunsia">Braunsia</tp:taxon-name-part> <tp:taxon-name-part taxon-name-part-type="species" reg="devriesi">devriesi</tp:taxon-name-part></tp:taxon-name><comment>van Achterberg &amp; Long, 2010: 36. (syn. by <xref ref-type="bibr" rid="B9">Sharkey and Clutts 2011</xref>).</comment></tp:nomenclature-citation></tp:nomenclature-citation-list></tp:nomenclature><tp:treatment-sec sec-type="material" id="SECID0EDNBG"><title>Material examined.</title><p>Vietnam (<named-content xmlns:xlink="http://www.w3.org/1999/xlink" content-type="dwc:institutional_code" xlink:type="simple">RMNH</named-content>). Holotype of <italic><tp:taxon-name><tp:taxon-name-part taxon-name-part-type="genus" reg="Braunsia">B.</tp:taxon-name-part> <tp:taxon-name-part taxon-name-part-type="species" reg="devriesi">devriesi</tp:taxon-name-part></tp:taxon-name></italic>, ♀, “N. Vietnam: Viet Tri, n[ea]r Thanh Son, Thuong Cuu, 20°59'E, 105°8'N, 350–400 m, 11–16.x.1999, Malaise traps, R. de Vries, <named-content xmlns:xlink="http://www.w3.org/1999/xlink" content-type="dwc:institutional_code" xlink:type="simple">RMNH</named-content>’99”. China (<named-content xmlns:xlink="http://www.w3.org/1999/xlink" content-type="dwc:institutional_code" xlink:type="simple">IZCAS</named-content>). Yunnan prov.: 1♀, Xishuangbanna, Xiaomengyang, 14.X.1957, Zang Lingchao, No. 1911274; 1♀, Jinggu, 1000 m, 13.V.1957, Panfilov, No. 1911276.</p></tp:treatment-sec><tp:treatment-sec sec-type="diagnosis" id="SECID0EDOBG"><title>Diagnosis.</title><p>Body bright brownish-yellow; fore wing with dark brown stigmal spot; wing membrane yellowish; vein cu-a of fore wing distinctly postfurcal.</p></tp:treatment-sec><tp:treatment-sec sec-type="distribution" id="SECID0EIOBG"><title>Distribution.</title><p>Oriental region. China (Yunnan) new record; Vietnam; Thailand; Malaysia; Indonesia (<xref ref-type="bibr" rid="B9">Sharkey and Clutts 2011</xref>).</p></tp:treatment-sec><ref-list><ref id="B11"><mixed-citation xmlns:xlink="http://www.w3.org/1999/xlink" xlink:type="simple">
          <person-group><name name-style="western"><surname>Shenefelt</surname><given-names>RD</given-names></name></person-group> (<year>1970</year>) <article-title><tp:taxon-name><tp:taxon-name-part taxon-name-part-type="family">Braconidae</tp:taxon-name-part></tp:taxon-name> 3 <tp:taxon-name><tp:taxon-name-part taxon-name-part-type="subfamily">Agathidinae</tp:taxon-name-part></tp:taxon-name>.</article-title> <source>Hymenopterorum Catalogus (nova editio) Pars</source> <volume>6</volume>: <fpage>307</fpage>–<lpage>428</lpage>.</mixed-citation></ref><ref id="B9"><mixed-citation xmlns:xlink="http://www.w3.org/1999/xlink" xlink:type="simple">
          <person-group><name name-style="western"><surname>Sharkey</surname><given-names>MJ</given-names></name><name name-style="western"><surname>Clutts</surname><given-names>SA</given-names></name></person-group> (<year>2011</year>) <article-title>A revision of Thai <tp:taxon-name><tp:taxon-name-part taxon-name-part-type="subfamily">Agathidinae</tp:taxon-name-part></tp:taxon-name> (<tp:taxon-name><tp:taxon-name-part taxon-name-part-type="order">Hymenoptera</tp:taxon-name-part></tp:taxon-name>, <tp:taxon-name><tp:taxon-name-part taxon-name-part-type="family">Braconidae</tp:taxon-name-part></tp:taxon-name>), with descriptions of six new species.</article-title> <source>Journal of <tp:taxon-name><tp:taxon-name-part taxon-name-part-type="order">Hymenoptera</tp:taxon-name-part></tp:taxon-name> Research</source> <volume>22</volume>: <fpage>69</fpage>–<lpage>132</lpage>. <ext-link xlink:type="simple" ext-link-type="doi" xlink:href="10.3897/JHR.22.1299">https://doi.org/10.3897/JHR.22.1299</ext-link></mixed-citation></ref></ref-list></tp:taxon-treatment>
